# Supplementary material for: Genomic analyses support locally derived crown-of-thorns seastar outbreaks in the Pacific
Source: BMC Biol. 2025 Aug 6;23:244. doi: 10.1186/s12915-025-02350-4 (PMC12330192; doi:10.1186/s12915-025-02350-4)
Supplement: Supplementary file 1 — Additional file1: Table S1. [file 12915_2025_2350_MOESM1_ESM.xlsx]

## Sheet: Details_GOOD
Individual	NCBI BioProject	NCBI BioSample	SRA Run	Sequencer	Sampling locality	Species / lineage	Mean coverage	GC content	Mean mapping quality	N raw reads (M)	N clean reads (M)	N mapped reads	Removed, low coverage	Removed, contamination	Included in population structure and diversity analyses?	Included in phylogenetic analysis 204 samples?	Included in phylogenetic analysis 8 samples?
Australia-C1	PRJDB10499	SAMD00249301	DRR250906	Illumina HiSeq 4000	Australia	A. cf. solaris / West Pacific	8.1887	42.51	50.46	42.615	33.3718	30426469			1	1	0
Australia-C10	PRJDB10499	SAMD00249302	DRR250907	Illumina HiSeq 4000	Australia	A. cf. solaris / West Pacific	7.5673	43.11	50.3852	40.7237	30.9843	27869664			1	1	0
Australia-C2	PRJDB10499	SAMD00249303	DRR250908	Illumina HiSeq 4000	Australia	A. cf. solaris / West Pacific	8.099	42.65	50.7616	45.6481	35.542	32559205			1	1	0
Australia-C3	PRJDB10499	SAMD00249304	DRR250909	Illumina HiSeq 4000	Australia	A. cf. solaris / West Pacific	8.3728	43.15	50.4974	46.7557	35.9083	32777431			1	1	1
Australia-C4	PRJDB10499	SAMD00249305	DRR250910	Illumina HiSeq 4000	Australia	A. cf. solaris / West Pacific	8.5851	42.36	50.366	43.5346	33.613	30715804			1	1	0
Australia-C5	PRJDB10499	SAMD00249306	DRR250911	Illumina HiSeq 4000	Australia	A. cf. solaris / West Pacific	7.342	42.57	50.1722	37.2739	28.5929	25931056			1	1	0
Australia-C6	PRJDB10499	SAMD00249307	DRR250912	Illumina HiSeq 4000	Australia	A. cf. solaris / West Pacific	14.7283	42.7	50.5219	75.9439	58.1407	52729150			1	1	0
Australia-C7	PRJDB10499	SAMD00249308	DRR250913	Illumina HiSeq 4000	Australia	A. cf. solaris / West Pacific	6.2848	42.86	50.7746	33.6734	26.3095	24002290			1	1	0
Australia-C8	PRJDB10499	SAMD00249309	DRR250914	Illumina HiSeq 4000	Australia	A. cf. solaris / West Pacific	3.3128	42.51	49.6405	16.7574	13.0502	11923183	removed		0	0	0
Australia-C9	PRJDB10499	SAMD00249310	DRR250915	Illumina HiSeq 4000	Australia	A. cf. solaris / West Pacific	8.573	42.75	50.7783	45.4049	35.3215	32071518			1	1	0
Australia-S1	PRJDB10499	SAMD00249311	DRR250916	Illumina HiSeq 4000	Australia	A. cf. solaris / West Pacific	13.3942	42.73	50.4486	68.3983	52.3627	47553703			1	1	0
Australia-S10	PRJDB10499	SAMD00249312	DRR250917	Illumina HiSeq 4000	Australia	A. cf. solaris / West Pacific	10.2624	42.6	50.3507	49.6331	39.0224	35466128			1	1	0
Australia-S2	PRJDB10499	SAMD00249313	DRR250918	Illumina HiSeq 4000	Australia	A. cf. solaris / West Pacific	12.4833	42.82	50.2422	64.1662	49.5142	44866588			1	1	0
Australia-S3	PRJDB10499	SAMD00249314	DRR250919	Illumina HiSeq 4000	Australia	A. cf. solaris / West Pacific	9.6803	43.2	50.2916	49.1854	38.5067	34520279			1	1	0
Australia-S4	PRJDB10499	SAMD00249315	DRR250920	Illumina HiSeq 4000	Australia	A. cf. solaris / West Pacific	12.4205	42.76	50.1988	61.4819	47.4576	43086543			1	1	0
Australia-S5	PRJDB10499	SAMD00249316	DRR250921	Illumina HiSeq 4000	Australia	A. cf. solaris / West Pacific	9.6038	42.91	50.607	47.2278	37.59	34205440			1	1	0
Australia-S6	PRJDB10499	SAMD00249317	DRR250922	Illumina HiSeq 4000	Australia	A. cf. solaris / West Pacific	16.8296	42.48	50.4655	81.6474	62.1368	56531963			1	1	0
Australia-S7	PRJDB10499	SAMD00249318	DRR250923	Illumina HiSeq 4000	Australia	A. cf. solaris / West Pacific	19.8626	42.45	50.6897	100.198	77.1962	70568527			1	1	0
Australia-S8	PRJDB10499	SAMD00249319	DRR250924	Illumina HiSeq 4000	Australia	A. cf. solaris / West Pacific	10.8139	43.06	50.1784	55.1075	42.864	38894218			1	1	0
Australia-S9	PRJDB10499	SAMD00249320	DRR250925	Illumina HiSeq 4000	Australia	A. cf. solaris / West Pacific	9.8821	42.6	50.0609	48.5107	37.6621	34356212			1	1	0
BoraBora-H1	PRJDB10499	SAMD00249321	DRR250926	Illumina NovaSeq 6000	Bora-Bora	A. cf. solaris / French Polynesia	5.6997	41.7	50.0316	26.4283	24.6019	22511405			1	1	0
BoraBora-H2	PRJDB10499	SAMD00249322	DRR250927	Illumina NovaSeq 6000	Bora-Bora	A. cf. solaris / French Polynesia	5.6716	42	50.2394	25.5316	24.044	21901061			1	1	1
BoraBora-H3	PRJDB10499	SAMD00249323	DRR250928	Illumina NovaSeq 6000	Bora-Bora	A. cf. solaris / French Polynesia	5.911	42.08	50.5518	28.707	26.6777	24271097			1	1	0
BoraBora-H4	PRJDB10499	SAMD00249324	DRR250929	Illumina NovaSeq 6000	Bora-Bora	A. cf. solaris / French Polynesia	4.8862	41.91	50.4884	24.7199	22.7682	20641797			1	1	0
BoraBora-H5	PRJDB10499	SAMD00249325	DRR250930	Illumina NovaSeq 6000	Bora-Bora	A. cf. solaris / French Polynesia	5.6746	42.12	50.6774	28.3547	26.0697	23641625			1	1	0
BoraBora-H6	PRJDB10499	SAMD00249326	DRR250931	Illumina NovaSeq 6000	Bora-Bora	A. cf. solaris / French Polynesia	5.6891	42.03	50.4926	28.5068	26.4918	23966939			1	1	0
BoraBora-H7	PRJDB10499	SAMD00249327	DRR250932	Illumina NovaSeq 6000	Bora-Bora	A. cf. solaris / French Polynesia	6.4296	42.52	50.8802	34.2159	31.3738	28291440			1	1	0
BoraBora-T1	PRJDB10499	SAMD00249328	DRR250933	Illumina NovaSeq 6000	Bora-Bora	A. cf. solaris / French Polynesia	7.8724	42.97	50.6624	39.8948	36.9682	33450201			1	1	0
BoraBora-T2	PRJDB10499	SAMD00249329	DRR250934	Illumina NovaSeq 6000	Bora-Bora	A. cf. solaris / French Polynesia	13.4177	42.68	50.784	66.897	61.0071	55632984			1	1	0
BoraBora-T3	PRJDB10499	SAMD00249330	DRR250935	Illumina NovaSeq 6000	Bora-Bora	A. cf. solaris / French Polynesia	6.2699	41.98	50.8261	31.1192	28.5635	25536627			1	1	0
BoraBora-T4	PRJDB10499	SAMD00249331	DRR250936	Illumina NovaSeq 6000	Bora-Bora	A. cf. solaris / French Polynesia	8.8275	41.95	50.4686	42.9308	39.5076	36358408			1	1	0
BoraBora-T5	PRJDB10499	SAMD00249332	DRR250937	Illumina NovaSeq 6000	Bora-Bora	A. cf. solaris / French Polynesia	6.398	42.11	50.3423	30.329	27.994	25641401			1	1	0
BoraBora-T6	PRJDB10499	SAMD00249333	DRR250938	Illumina NovaSeq 6000	Bora-Bora	A. cf. solaris / French Polynesia	10.4561	42.14	50.376	48.9866	45.5418	41458506			1	1	0
California-1	PRJDB10499	SAMD00249334	DRR250939	Illumina HiSeq 4000	Gulf of California	A. cf. solaris / Gulf of California	1.303	45	47.9156	69.3292	31.3038	6830570	removed		0	1	0
California-2	PRJDB10499	SAMD00249335	DRR250940	Illumina HiSeq 4000	Gulf of California	A. cf. solaris / Gulf of California	0.3678	45.29	38.8225	28.6165	17.0481	2724903	removed		0	0	0
California-3	PRJDB10499	SAMD00249336	DRR250941	Illumina HiSeq 4000	Gulf of California	A. cf. solaris / Gulf of California	0.839	44.55	45.0055	436.178	129.785	8630612	removed		0	1	1
Fiji-1	PRJDB10499	SAMD00249337	DRR250942	Illumina HiSeq 4000	Fiji	A. cf. solaris / West Pacific	2.9811	43.48	49.7157	17.3885	13.4097	12053970	removed		0	0	0
Fiji-10	PRJDB10499	SAMD00249338	DRR250943	Illumina HiSeq 4000	Fiji	A. cf. solaris / West Pacific	10.097	42.04	49.8803	48.8523	41.4453	37859142			1	1	0
Fiji-2	PRJDB10499	SAMD00249339	DRR250944	Illumina HiSeq 4000	Fiji	A. cf. solaris / West Pacific	7.9092	43.45	50.8927	47.7653	37.2947	33249888			1	1	0
Fiji-3	PRJDB10499	SAMD00249340	DRR250945	Illumina HiSeq 4000	Fiji	A. cf. solaris / West Pacific	12.634	42.84	50.5168	73.6974	55.3642	49702390			1	1	0
Fiji-4	PRJDB10499	SAMD00249341	DRR250946	Illumina HiSeq 4000	Fiji	A. cf. solaris / West Pacific	20.6586	43.37	51.5641	114.439	89.1101	79395556		removed	0	0	0
Fiji-5	PRJDB10499	SAMD00249342	DRR250947	Illumina HiSeq 4000	Fiji	A. cf. solaris / West Pacific	18.8626	42.72	51.5509	104.342	80.6933	71427880		removed	0	0	0
Fiji-6	PRJDB10499	SAMD00249343	DRR250948	Illumina HiSeq 4000	Fiji	A. cf. solaris / West Pacific	13.7171	43	51.4615	75.7994	58.6432	51584679		removed	0	0	0
Fiji-7	PRJDB10499	SAMD00249344	DRR250949	Illumina HiSeq 4000	Fiji	A. cf. solaris / West Pacific	13.1176	43.5	51.5232	75.1458	58.194	52717251		removed	0	0	0
Fiji-8	PRJDB10499	SAMD00249345	DRR250950	Illumina HiSeq 4000	Fiji	A. cf. solaris / West Pacific	75.0117	43.86	51.8158	419.53	279.29	231988352			1	1	0
Fiji-9	PRJDB10499	SAMD00249346	DRR250951	Illumina HiSeq 4000	Fiji	A. cf. solaris / West Pacific	2.0097	43.67	49.6261	11.8844	9.29002	8358861	removed		0	0	0
Hawaii-1	PRJDB10499	SAMD00249347	DRR250952	Illumina HiSeq 4000	Hawaii	A. cf. solaris / Hawaii	3.5368	41.34	50.0782	19.4185	17.4948	16011969	low, but included (>2X)		1	1	0
Hawaii-2	PRJDB10499	SAMD00249348	DRR250953	Illumina HiSeq 4000	Hawaii	A. cf. solaris / Hawaii	3.9296	41.38	49.4574	19.3153	17.5068	16121575	low, but included (>2X)		1	1	0
Hawaii-3	PRJDB10499	SAMD00249349	DRR250954	Illumina HiSeq 4000	Hawaii	A. cf. solaris / Hawaii	3.0508	41.9	50.4653	19.261	16.6825	14805718	low, but included (>2X)		1	1	0
Hawaii-4	PRJDB10499	SAMD00249350	DRR250955	Illumina HiSeq 4000	Hawaii	A. cf. solaris / Hawaii	3.3599	41.21	49.2671	15.5597	14.3194	13060955	low, but included (>2X)		1	1	0
Hawaii-5	PRJDB10499	SAMD00249351	DRR250956	Illumina HiSeq 4000	Hawaii	A. cf. solaris / Hawaii	3.62	41.41	48.8209	15.7506	14.4097	12924923	low, but included (>2X)		1	1	0
Hawaii-6	PRJDB10499	SAMD00249352	DRR250957	Illumina HiSeq 4000	Hawaii	A. cf. solaris / Hawaii	4.1716	41.71	49.2881	19.9674	17.9465	16023911			1	1	0
Hawaii-7	PRJDB10499	SAMD00249353	DRR250958	Illumina HiSeq 4000	Hawaii	A. cf. solaris / Hawaii	5.2703	41.3	49.357	23.8138	21.4875	19698839			1	1	0
Hawaii-8	PRJDB10499	SAMD00249354	DRR250959	Illumina HiSeq 4000	Hawaii	A. cf. solaris / Hawaii	4.9862	41.59	49.0892	20.8676	18.7659	17124429			1	1	0
Hawaii-9	PRJDB10499	SAMD00249355	DRR250960	Illumina HiSeq 4000	Hawaii	A. cf. solaris / Hawaii	4.1104	41.72	49.0805	19.933	17.7876	15873023			1	1	1
Kagoshima-A1	PRJDB10499	SAMD00249356	DRR250961	Illumina NovaSeq 6000	Kagoshima, Japan	A. cf. solaris / West Pacific	5.4455	43.21	51.3499	29.7487	27.3049	25356104			1	1	0
Kagoshima-A2	PRJDB10499	SAMD00249357	DRR250962	Illumina HiSeq 4000	Kagoshima, Japan	A. cf. solaris / West Pacific	14.6995	44.63	51.7358	136.738	70.7004	57984204			1	1	0
Kagoshima-A3	PRJDB10499	SAMD00249358	DRR250963	Illumina NovaSeq 6000	Kagoshima, Japan	A. cf. solaris / West Pacific	5.4489	42.47	50.8579	27.5109	25.2749	23139732			1	1	0
Kagoshima-A4	PRJDB10499	SAMD00249359	DRR250964	Illumina HiSeq 4000	Kagoshima, Japan	A. cf. solaris / West Pacific	20.9565	44.36	51.326	149.481	97.7017	84725837		removed	0	0	0
Kagoshima-A5	PRJDB10499	SAMD00249360	DRR250965	Illumina NovaSeq 6000	Kagoshima, Japan	A. cf. solaris / West Pacific	5.1461	44.39	51.5654	35.1279	30.1739	27276572			1	1	0
Kagoshima-S1	PRJDB10499	SAMD00249361	DRR250966	Illumina NovaSeq 6000	Kagoshima, Japan	A. cf. solaris / West Pacific	3.6392	43.02	51.1664	21.3704	17.7514	16429229	removed		0	0	0
Kagoshima-S10	PRJDB10499	SAMD00249362	DRR250967	Illumina HiSeq 4000	Kagoshima, Japan	A. cf. solaris / West Pacific	24.8283	44.61	50.7844	154.745	100.592	88714255			1	1	0
Kagoshima-S11	PRJDB10499	SAMD00249363	DRR250968	Illumina NovaSeq 6000	Kagoshima, Japan	A. cf. solaris / West Pacific	5.6297	42.89	51.2127	27.9599	26.1274	24332641			1	1	0
Kagoshima-S12	PRJDB10499	SAMD00249364	DRR250969	Illumina NovaSeq 6000	Kagoshima, Japan	A. cf. solaris / West Pacific	4.5512	42.39	50.8771	21.638	20.0058	18650420			1	1	0
Kagoshima-S13	PRJDB10499	SAMD00249365	DRR250970	Illumina HiSeq 4000	Kagoshima, Japan	A. cf. solaris / West Pacific	25.77	43.68	50.8545	162.02	108.45	96313278			1	1	0
Kagoshima-S14	PRJDB10499	SAMD00249366	DRR250971	Illumina HiSeq 4000	Kagoshima, Japan	A. cf. solaris / West Pacific	24.8708	43.54	50.5813	157.281	101.443	89472088			1	1	0
Kagoshima-S2	PRJDB10499	SAMD00249367	DRR250972	Illumina NovaSeq 6000	Kagoshima, Japan	A. cf. solaris / West Pacific	6.0163	41.91	51.0006	27.3173	25.5551	23655349			1	1	0
Kagoshima-S3	PRJDB10499	SAMD00249368	DRR250973	Illumina NovaSeq 6000	Kagoshima, Japan	A. cf. solaris / West Pacific	6.7245	43.01	50.8642	29.9076	27.8164	25902723			1	1	0
Kagoshima-S4	PRJDB10499	SAMD00249369	DRR250974	Illumina NovaSeq 6000	Kagoshima, Japan	A. cf. solaris / West Pacific	7.0193	42.81	51.1434	32.7877	30.6577	28331735			1	1	0
Kagoshima-S5	PRJDB10499	SAMD00249370	DRR250975	Illumina NovaSeq 6000	Kagoshima, Japan	A. cf. solaris / West Pacific	6.4838	42.33	51.0802	31.0787	28.6734	26893812			1	1	0
Kagoshima-S6	PRJDB10499	SAMD00249371	DRR250976	Illumina NovaSeq 6000	Kagoshima, Japan	A. cf. solaris / West Pacific	11.7706	42.48	51.3191	57.0833	50.9722	47166070			1	1	0
Kagoshima-S7	PRJDB10499	SAMD00249372	DRR250977	Illumina NovaSeq 6000	Kagoshima, Japan	A. cf. solaris / West Pacific	6.8106	42.7	51.0294	30.9373	28.3742	26363965			1	1	0
Kagoshima-S8	PRJDB10499	SAMD00249373	DRR250978	Illumina NovaSeq 6000	Kagoshima, Japan	A. cf. solaris / West Pacific	6.4601	42.76	51.2074	32.4237	29.6492	27206622			1	1	0
Kagoshima-S9	PRJDB10499	SAMD00249374	DRR250979	Illumina NovaSeq 6000	Kagoshima, Japan	A. cf. solaris / West Pacific	6.5569	43.13	50.6645	31.2592	29.3024	27256895			1	1	0
Kagoshima-T1	PRJDB10499	SAMD00249375	DRR250980	Illumina NovaSeq 6000	Kagoshima, Japan	A. cf. solaris / West Pacific	5.6599	42.36	50.6612	25.7098	23.6261	21703134			1	1	0
Kagoshima-T10	PRJDB10499	SAMD00249376	DRR250981	Illumina HiSeq 4000	Kagoshima, Japan	A. cf. solaris / West Pacific	29.8386	42.64	50.6758	155.461	111.623	100290355			1	1	0
Kagoshima-T2	PRJDB10499	SAMD00249377	DRR250982	Illumina NovaSeq 6000	Kagoshima, Japan	A. cf. solaris / West Pacific	6.8915	43.48	50.4008	32.0669	29.0581	26517601			1	1	0
Kagoshima-T3	PRJDB10499	SAMD00249378	DRR250983	Illumina NovaSeq 6000	Kagoshima, Japan	A. cf. solaris / West Pacific	6.9336	42.89	50.4592	31.3242	28.4143	26185250			1	1	0
Kagoshima-T4	PRJDB10499	SAMD00249379	DRR250984	Illumina NovaSeq 6000	Kagoshima, Japan	A. cf. solaris / West Pacific	8.0032	41.92	51.7053	37.5309	34.0089	31363674		removed	0	0	0
Kagoshima-T5	PRJDB10499	SAMD00249380	DRR250985	Illumina NovaSeq 6000	Kagoshima, Japan	A. cf. solaris / West Pacific	7.0928	42.48	50.8463	32.2152	29.4153	27147541			1	1	0
Kagoshima-T6	PRJDB10499	SAMD00249381	DRR250986	Illumina HiSeq 4000	Kagoshima, Japan	A. cf. solaris / West Pacific	29.368	43.2	50.4237	153.812	112.535	97910915			1	1	0
Kagoshima-T7	PRJDB10499	SAMD00249382	DRR250987	Illumina NovaSeq 6000	Kagoshima, Japan	A. cf. solaris / West Pacific	5.0921	42.74	50.9481	24.2076	21.6115	19800498			1	1	1
Kagoshima-T8	PRJDB10499	SAMD00249383	DRR250988	Illumina NovaSeq 6000	Kagoshima, Japan	A. cf. solaris / West Pacific	7.175	42.41	50.7904	32.8316	29.7232	27584561			1	1	0
Kagoshima-T9	PRJDB10499	SAMD00249384	DRR250989	Illumina HiSeq 4000	Kagoshima, Japan	A. cf. solaris / West Pacific	9.7847	51.1	50.2537	83.4343	48.4331	34865793			1	1	0
Marshall-1	PRJDB10499	SAMD00249385	DRR250990	Illumina HiSeq 4000	Marshall Islands	A. cf. solaris / West Pacific	29.5806	42.69	50.5776	193.147	125.037	106356432			1	1	0
Marshall-2	PRJDB10499	SAMD00249386	DRR250991	Illumina HiSeq 4000	Marshall Islands	A. cf. solaris / West Pacific	15.5029	45.21	50.5812	114.864	76.0481	58898596			1	1	0
Marshall-3	PRJDB10499	SAMD00249387	DRR250992	Illumina HiSeq 4000	Marshall Islands	A. cf. solaris / West Pacific	8.6807	43.04	49.9535	48.4272	33.3321	29078591			1	1	0
Marshall-4	PRJDB10499	SAMD00249388	DRR250993	Illumina HiSeq 4000	Marshall Islands	A. cf. solaris / West Pacific	2.1087	42.61	49.0498	10.6856	8.39829	7049052	removed		0	0	0
Marshall-5	PRJDB10499	SAMD00249389	DRR250994	Illumina HiSeq 4000	Marshall Islands	A. cf. solaris / West Pacific	32.1665	44.09	51.2111	226.089	145.84	129018398			1	1	0
Marshall-6	PRJDB10499	SAMD00249390	DRR250995	Illumina HiSeq 4000	Marshall Islands	A. cf. solaris / West Pacific	27.3244	44.21	50.5939	184.477	124.102	101392943			1	1	0
Marshall-7	PRJDB10499	SAMD00249391	DRR250996	Illumina HiSeq 4000	Marshall Islands	A. cf. solaris / West Pacific	10.959	42.46	50.3991	57.0913	44.4516	39782754			1	1	0
Marshall-8	PRJDB10499	SAMD00249392	DRR250997	Illumina NovaSeq 6000	Marshall Islands	A. cf. solaris / West Pacific	5.8102	43.17	51.0245	32.6599	29.8554	26299915			1	1	0
Moorea-1	PRJDB10499	SAMD00249393	DRR250998	Illumina NovaSeq 6000	Moorea	A. cf. solaris / French Polynesia	5.4876	42.2	50.2801	28.7589	25.3616	22773926			1	1	0
Moorea-2	PRJDB10499	SAMD00249394	DRR250999	Illumina HiSeq 4000	Moorea	A. cf. solaris / French Polynesia	28.8576	43.7	50.3349	159.993	121.387	109222915			1	1	0
Moorea-3	PRJDB10499	SAMD00249395	DRR251000	Illumina HiSeq 4000	Moorea	A. cf. solaris / French Polynesia	10.1385	42.36	49.934	53.6088	41.0702	36950276			1	1	0
Moorea-4	PRJDB10499	SAMD00249396	DRR251001	Illumina HiSeq 4000	Moorea	A. cf. solaris / French Polynesia	19.2256	42.52	49.9551	98.6392	76.1197	68738512			1	1	0
Moorea-H1	PRJDB10499	SAMD00249397	DRR251002	Illumina NovaSeq 6000	Moorea	A. cf. solaris / French Polynesia	5.7199	41.74	50.1503	26.3767	24.022	22104928			1	1	0
Moorea-H10	PRJDB10499	SAMD00249398	DRR251003	Illumina HiSeq 4000	Moorea	A. cf. solaris / French Polynesia	2.9398	43.25	48.9236	14.5887	11.4028	9931935	removed		0	0	0
Moorea-H11	PRJDB10499	SAMD00249399	DRR251004	Illumina HiSeq 4000	Moorea	A. cf. solaris / French Polynesia	2.8486	43.57	48.3926	14.4576	10.9882	9687714	removed		0	0	0
Moorea-H12	PRJDB10499	SAMD00249400	DRR251005	Illumina HiSeq 4000	Moorea	A. cf. solaris / French Polynesia	2.5715	42.84	48.9322	12.4876	9.77203	8648532	removed		0	0	0
Moorea-H2	PRJDB10499	SAMD00249401	DRR251006	Illumina NovaSeq 6000	Moorea	A. cf. solaris / French Polynesia	5.6366	41.89	49.8179	26.1886	23.8691	21399149			1	1	0
Moorea-H3	PRJDB10499	SAMD00249402	DRR251007	Illumina NovaSeq 6000	Moorea	A. cf. solaris / French Polynesia	4.1788	42.22	49.8709	19.1272	17.2835	15935204			1	1	0
Moorea-H4	PRJDB10499	SAMD00249403	DRR251008	Illumina NovaSeq 6000	Moorea	A. cf. solaris / French Polynesia	5.3817	42.36	50.1163	24.8973	22.6902	20843727			1	1	0
Moorea-H5	PRJDB10499	SAMD00249404	DRR251009	Illumina NovaSeq 6000	Moorea	A. cf. solaris / French Polynesia	5.0696	43.11	50.0195	25.4412	23.0233	20579797			1	1	0
Moorea-H6	PRJDB10499	SAMD00249405	DRR251010	Illumina NovaSeq 6000	Moorea	A. cf. solaris / French Polynesia	5.9026	42.06	49.755	26.2901	23.4177	21472879			1	1	0
Moorea-H7	PRJDB10499	SAMD00249406	DRR251011	Illumina NovaSeq 6000	Moorea	A. cf. solaris / French Polynesia	17.4929	41.59	50.4733	83.394	72.1382	66066025			1	1	0
Moorea-H8	PRJDB10499	SAMD00249407	DRR251012	Illumina NovaSeq 6000	Moorea	A. cf. solaris / French Polynesia	5.2116	42.43	50.4072	25.106	23.2029	21425394			1	1	0
Moorea-H9	PRJDB10499	SAMD00249408	DRR251013	Illumina NovaSeq 6000	Moorea	A. cf. solaris / French Polynesia	5.3936	43.07	50.1073	26.7838	24.7592	22501441			1	1	0
Okinawa-H1	PRJDB10499	SAMD00249409	DRR251014	Illumina NovaSeq 6000	Okinawa, Japan	A. cf. solaris / West Pacific	8.863	42.24	51.2153	41.464	38.1441	35351702			1	1	0
Okinawa-H10	PRJDB10499	SAMD00249410	DRR251015	Illumina NovaSeq 6000	Okinawa, Japan	A. cf. solaris / West Pacific	8.327	41.87	50.6919	37.5693	33.9069	31388083			1	1	0
Okinawa-H11	PRJDB10499	SAMD00249411	DRR251016	Illumina NovaSeq 6000	Okinawa, Japan	A. cf. solaris / West Pacific	7.9262	41.73	50.632	34.7122	31.5467	29185153			1	1	0
Okinawa-H12	PRJDB10499	SAMD00249412	DRR251017	Illumina NovaSeq 6000	Okinawa, Japan	A. cf. solaris / West Pacific	6.8382	41.73	50.7698	30.0309	27.6648	25538301			1	1	0
Okinawa-H13	PRJDB10499	SAMD00249413	DRR251018	Illumina NovaSeq 6000	Okinawa, Japan	A. cf. solaris / West Pacific	6.8961	42.01	50.8328	30.4221	27.899	25673710			1	1	0
Okinawa-H14	PRJDB10499	SAMD00249414	DRR251019	Illumina NovaSeq 6000	Okinawa, Japan	A. cf. solaris / West Pacific	8.407	42.03	50.4394	36.2438	32.6352	29393521			1	1	0
Okinawa-H15	PRJDB10499	SAMD00249415	DRR251020	Illumina NovaSeq 6000	Okinawa, Japan	A. cf. solaris / West Pacific	5.929	42.21	50.8253	29.0203	25.5299	22585171			1	1	0
Okinawa-H16	PRJDB10499	SAMD00249416	DRR251021	Illumina NovaSeq 6000	Okinawa, Japan	A. cf. solaris / West Pacific	7.2309	41.65	50.8175	32.5281	29.6184	27406393			1	1	0
Okinawa-H17	PRJDB10499	SAMD00249417	DRR251022	Illumina NovaSeq 6000	Okinawa, Japan	A. cf. solaris / West Pacific	8.2081	42	50.7312	38.7038	34.2445	31453340			1	1	0
Okinawa-H18	PRJDB10499	SAMD00249418	DRR251023	Illumina HiSeq 4000	Okinawa, Japan	A. cf. solaris / West Pacific	0.3385	42.91	45.9555	1.85921	1.48812	1304896	removed		0	0	0
Okinawa-H2	PRJDB10499	SAMD00249419	DRR251024	Illumina NovaSeq 6000	Okinawa, Japan	A. cf. solaris / West Pacific	8.8268	41.99	51.1947	41.0287	37.376	34375608			1	1	0
Okinawa-H3	PRJDB10499	SAMD00249420	DRR251025	Illumina NovaSeq 6000	Okinawa, Japan	A. cf. solaris / West Pacific	6.0482	43.91	51.2443	31.6615	29.0604	26477961			1	1	0
Okinawa-H4	PRJDB10499	SAMD00249421	DRR251026	Illumina HiSeq 4000	Okinawa, Japan	A. cf. solaris / West Pacific	0.9863	43.42	48.6661	5.12424	4.11991	3625043	removed		0	0	0
Okinawa-H5	PRJDB10499	SAMD00249422	DRR251027	Illumina NovaSeq 6000	Okinawa, Japan	A. cf. solaris / West Pacific	5.2614	42.65	50.9103	25.316	23.5872	21776984			1	1	0
Okinawa-H6	PRJDB10499	SAMD00249423	DRR251028	Illumina NovaSeq 6000	Okinawa, Japan	A. cf. solaris / West Pacific	4.6717	44.18	51.1684	26.1734	24.1324	22048687			1	1	0
Okinawa-H7	PRJDB10499	SAMD00249424	DRR251029	Illumina NovaSeq 6000	Okinawa, Japan	A. cf. solaris / West Pacific	5.3931	42.27	50.9346	25.6371	24.0028	22079644			1	1	0
Okinawa-H8	PRJDB10499	SAMD00249425	DRR251030	Illumina NovaSeq 6000	Okinawa, Japan	A. cf. solaris / West Pacific	6.3231	44.74	50.6648	32.6657	29.8484	27140590			1	1	0
Okinawa-H9	PRJDB10499	SAMD00249426	DRR251031	Illumina NovaSeq 6000	Okinawa, Japan	A. cf. solaris / West Pacific	10.353	41.69	51.1953	45.7341	41.669	38514523		removed	0	0	0
Okinawa-K1	PRJDB10499	SAMD00249427	DRR251032	Illumina NovaSeq 6000	Okinawa, Japan	A. cf. solaris / West Pacific	6.404	44.01	50.834	29.7363	26.7228	24574968			1	1	0
Okinawa-K2	PRJDB10499	SAMD00249428	DRR251033	Illumina HiSeq 4000	Okinawa, Japan	A. cf. solaris / West Pacific	0.6478	43.72	48.6481	3.64008	2.85686	2580011	removed		0	0	0
Okinawa-K3	PRJDB10499	SAMD00249429	DRR251034	Illumina NovaSeq 6000	Okinawa, Japan	A. cf. solaris / West Pacific	6.0992	43.63	50.6331	29.9217	27.3518	25262738			1	1	0
Okinawa-M1	PRJDB10499	SAMD00249430	DRR251035	Illumina NovaSeq 6000	Okinawa, Japan	A. cf. solaris / West Pacific	7.1795	42.41	51.3561	33.8748	31.4246	29211452			1	1	0
Okinawa-M10	PRJDB10499	SAMD00249431	DRR251036	Illumina NovaSeq 6000	Okinawa, Japan	A. cf. solaris / West Pacific	5.7799	43.21	51.0436	27.241	25.4476	23426576			1	1	0
Okinawa-M11	PRJDB10499	SAMD00249432	DRR251037	Illumina NovaSeq 6000	Okinawa, Japan	A. cf. solaris / West Pacific	5.2684	43.23	51.594	27.0391	24.7464	22701297		removed	0	0	0
Okinawa-M12	PRJDB10499	SAMD00249433	DRR251038	Illumina NovaSeq 6000	Okinawa, Japan	A. cf. solaris / West Pacific	7.4349	42.5	51.0043	34.4818	31.5289	29207107			1	1	0
Okinawa-M13	PRJDB10499	SAMD00249434	DRR251039	Illumina NovaSeq 6000	Okinawa, Japan	A. cf. solaris / West Pacific	7.2434	42.37	50.8163	33.3066	30.9607	28878912			1	1	0
Okinawa-M14	PRJDB10499	SAMD00249435	DRR251040	Illumina NovaSeq 6000	Okinawa, Japan	A. cf. solaris / West Pacific	6.4272	42.84	50.7903	29.4065	27.2964	25253419			1	1	0
Okinawa-M15	PRJDB10499	SAMD00249436	DRR251041	Illumina NovaSeq 6000	Okinawa, Japan	A. cf. solaris / West Pacific	7.1123	42.06	50.8225	30.7062	28.5997	26635163			1	1	0
Okinawa-M16	PRJDB10499	SAMD00249437	DRR251042	Illumina HiSeq 4000	Okinawa, Japan	A. cf. solaris / West Pacific	26.6788	42.75	52.4457	207.38	135.673	122508038		removed	0	0	0
Okinawa-M17	PRJDB10499	SAMD00249438	DRR251043	Illumina HiSeq 4000	Okinawa, Japan	A. cf. solaris / West Pacific	31.6028	41.25	52.1067	261.352	172.784	158424792			1	1	0
Okinawa-M18	PRJDB10499	SAMD00249439	DRR251044	Illumina HiSeq 4000	Okinawa, Japan	A. cf. solaris / West Pacific	21.0358	42.79	51.7958	184.369	109.091	90837765			1	1	0
Okinawa-M2	PRJDB10499	SAMD00249440	DRR251045	Illumina NovaSeq 6000	Okinawa, Japan	A. cf. solaris / West Pacific	5.656	43.68	51.105	28.2897	26.2072	24071131			1	1	0
Okinawa-M3	PRJDB10499	SAMD00249441	DRR251046	Illumina NovaSeq 6000	Okinawa, Japan	A. cf. solaris / West Pacific	7.9491	43.33	51.1749	40.024	36.8412	34001114			1	1	0
Okinawa-M4	PRJDB10499	SAMD00249442	DRR251047	Illumina NovaSeq 6000	Okinawa, Japan	A. cf. solaris / West Pacific	7.0051	42.61	51.1225	32.5829	30.1316	27858087			1	1	0
Okinawa-M5	PRJDB10499	SAMD00249443	DRR251048	Illumina NovaSeq 6000	Okinawa, Japan	A. cf. solaris / West Pacific	4.4489	42.74	51.1678	21.2047	19.3868	17901725			1	1	0
Okinawa-M6	PRJDB10499	SAMD00249444	DRR251049	Illumina NovaSeq 6000	Okinawa, Japan	A. cf. solaris / West Pacific	5.493	42.52	51.1121	25.9807	24.2102	22520233			1	1	0
Okinawa-M7	PRJDB10499	SAMD00249445	DRR251050	Illumina NovaSeq 6000	Okinawa, Japan	A. cf. solaris / West Pacific	5.6273	42.77	51.0176	26.1583	24.213	22344762			1	1	0
Okinawa-M8	PRJDB10499	SAMD00249446	DRR251051	Illumina NovaSeq 6000	Okinawa, Japan	A. cf. solaris / West Pacific	7.2487	43.1	51.1382	36.9635	33.5758	31114166			1	1	0
Okinawa-M9	PRJDB10499	SAMD00249447	DRR251052	Illumina NovaSeq 6000	Okinawa, Japan	A. cf. solaris / West Pacific	4.0089	41.99	50.7777	18.3959	16.9049	15649104			1	1	0
Okinawa-S1	PRJDB10499	SAMD00249448	DRR251053	Illumina HiSeq 4000	Okinawa, Japan	A. cf. solaris / West Pacific	21.0557	45.15	50.8732	141.631	91.0058	79,468,641			1	1	0
Okinawa-S2	PRJDB10499	SAMD00249449	DRR251054	Illumina HiSeq 4000	Okinawa, Japan	A. cf. solaris / West Pacific	22.2632	44.09	51.4467	158.599	103.392	86173819			1	1	0
Okinawa-S3	PRJDB10499	SAMD00249450	DRR251055	Illumina HiSeq 4000	Okinawa, Japan	A. cf. solaris / West Pacific	10.5168	52.53	51.1582	97.7018	64.4941	50925398			1	1	0
Okinawa-S4	PRJDB10499	SAMD00249451	DRR251056	Illumina HiSeq 4000	Okinawa, Japan	A. cf. solaris / West Pacific	4.9149	46.54	50.3775	45.2949	26.5495	18109786			1	1	0
Okinawa-S5	PRJDB10499	SAMD00249452	DRR251057	Illumina HiSeq 4000	Okinawa, Japan	A. cf. solaris / West Pacific	0.793	43.05	48.2551	3.94505	3.09862	2745648	removed		0	0	0
Okinawa-S6	PRJDB10499	SAMD00249453	DRR251058	Illumina HiSeq 4000	Okinawa, Japan	A. cf. solaris / West Pacific	4.2103	42.89	50.1526	21.6527	16.9857	15113485			1	1	0
Okinawa-T1	PRJDB10499	SAMD00249454	DRR251059	Illumina NovaSeq 6000	Okinawa, Japan	A. cf. solaris / West Pacific	7.858	42.21	51.1685	37.6967	34.9294	32440738			1	1	0
Okinawa-T2	PRJDB10499	SAMD00249455	DRR251060	Illumina NovaSeq 6000	Okinawa, Japan	A. cf. solaris / West Pacific	5.4234	41.66	50.7122	23.2093	21.8024	20173887			1	1	0
Okinawa-T3	PRJDB10499	SAMD00249456	DRR251061	Illumina NovaSeq 6000	Okinawa, Japan	A. cf. solaris / West Pacific	5.3704	42.09	51.0337	25.6685	23.7596	21836662			1	1	0
PapuaNG-1	PRJDB10499	SAMD00249457	DRR251062	Illumina HiSeq 4000	Papua New Guinea	A. cf. solaris / West Pacific	2.3601	41.6	50.8576	15.2178	13.2984	12557735	low, but included (>2X)		1	1	0
PapuaNG-2	PRJDB10499	SAMD00249458	DRR251063	Illumina HiSeq 4000	Papua New Guinea	A. cf. solaris / West Pacific	2.5969	41.15	51.0567	15.7285	14.0591	13337526	low, but included (>2X)		1	1	0
PapuaNG-3	PRJDB10499	SAMD00249459	DRR251064	Illumina HiSeq 4000	Papua New Guinea	A. cf. solaris / West Pacific	0.6898	42.48	49.8405	4.39319	3.61683	3313712	removed		0	0	0
PapuaNG-4	PRJDB10499	SAMD00249460	DRR251065	Illumina HiSeq 4000	Papua New Guinea	A. cf. solaris / West Pacific	0.7071	42.17	49.5013	4.2316	3.6822	3404516	removed		0	0	0
PapuaNG-5	PRJDB10499	SAMD00249461	DRR251066	Illumina HiSeq 4000	Papua New Guinea	A. cf. solaris / West Pacific	0.4642	43	48.8103	4.39695	3.18536	2705230	removed		0	0	0
PapuaNG-6	PRJDB10499	SAMD00249462	DRR251067	Illumina HiSeq 4000	Papua New Guinea	A. cf. solaris / West Pacific	0.7508	42.02	49.3113	4.14066	3.61129	3349696	removed		0	0	0
PapuaNG-7	PRJDB10499	SAMD00249463	DRR251068	Illumina HiSeq 4000	Papua New Guinea	A. cf. solaris / West Pacific	5.4035	40.93	49.6441	24.3398	21.4179	20895792			1	1	0
PapuaNG-8	PRJDB10499	SAMD00249464	DRR251069	Illumina HiSeq 4000	Papua New Guinea	A. cf. solaris / West Pacific	0.2501	43.73	45.954	1.80413	1.45418	1237577	removed		0	0	0
PapuaNG-9	PRJDB10499	SAMD00249465	DRR251070	Illumina HiSeq 4000	Papua New Guinea	A. cf. solaris / West Pacific	2.0029	42.37	51.3664	17.2774	13.1762	11442030	low, but included (>2X)		1	1	0
Philippine-1	PRJDB10499	SAMD00249466	DRR251071	Illumina HiSeq 4000	Philippines	A. cf. solaris / West Pacific	31.0975	42.77	51.3778	197.991	129.766	113926767			1	1	0
Philippine-2	PRJDB10499	SAMD00249467	DRR251072	Illumina HiSeq 4000	Philippines	A. cf. solaris / West Pacific	2.8355	41.94	49.7677	13.7087	10.5247	9515530	low, but included (>2X)		1	1	0
Philippine-3	PRJDB10499	SAMD00249468	DRR251073	Illumina HiSeq 4000	Philippines	A. cf. solaris / West Pacific	5.2736	42.91	50.0326	31.9041	21.3533	18180869			1	1	0
Philippine-4	PRJDB10499	SAMD00249469	DRR251074	Illumina HiSeq 4000	Philippines	A. cf. solaris / West Pacific	10.023	42.92	50.8801	65.103	42.5814	36247741			1	1	0
Pohnpei-1	PRJDB10499	SAMD00249470	DRR251075	Illumina HiSeq 4000	Pohnpei	A. cf. solaris / West Pacific	7.4625	44.4	50.4349	44.8734	35.3972	31603201			1	1	0
Pohnpei-2	PRJDB10499	SAMD00249471	DRR251076	Illumina HiSeq 4000	Pohnpei	A. cf. solaris / West Pacific	14.5997	42.64	50.8365	81.2632	61.7836	54945511			1	1	0
Pohnpei-3	PRJDB10499	SAMD00249472	DRR251077	Illumina NovaSeq 6000	Pohnpei	A. cf. solaris / West Pacific	21.7221	43.43	51.384	122.203	110.279	99279343			1	1	0
Pohnpei-4	PRJDB10499	SAMD00249473	DRR251078	Illumina HiSeq 4000	Pohnpei	A. cf. solaris / West Pacific	8.0957	44.18	50.6986	48.8005	37.8678	33515106			1	1	0
Pohnpei-5	PRJDB10499	SAMD00249474	DRR251079	Illumina HiSeq 4000	Pohnpei	A. cf. solaris / West Pacific	9.3234	43.18	50.7282	51.8051	40.4124	35796516			1	1	0
Pohnpei-6	PRJDB10499	SAMD00249475	DRR251080	Illumina HiSeq 4000	Pohnpei	A. cf. solaris / West Pacific	11.8778	42.3	50.6669	62.9736	48.583	43564799			1	1	0
Pohnpei-7	PRJDB10499	SAMD00249476	DRR251081	Illumina HiSeq 4000	Pohnpei	A. cf. solaris / West Pacific	8.7776	42.65	50.704	46.8866	36.2043	32282975			1	1	0
Pohnpei-8	PRJDB10499	SAMD00249477	DRR251082	Illumina NovaSeq 6000	Pohnpei	A. cf. solaris / West Pacific	7.4668	43.11	51.1035	41.1785	37.8177	33415079			1	1	0
Pohnpei-9	PRJDB10499	SAMD00249478	DRR251083	Illumina HiSeq 4000	Pohnpei	A. cf. solaris / West Pacific	7.6817	43.32	50.8107	43.2953	34.3848	30818910			1	1	0
Raiatea-1	PRJDB10499	SAMD00249479	DRR251084	Illumina HiSeq 4000	Raiatea	A. cf. solaris / French Polynesia	3.4054	42.84	48.9433	18.9685	14.8086	11844884	removed		0	0	0
Raiatea-2	PRJDB10499	SAMD00249480	DRR251085	Illumina NovaSeq 6000	Raiatea	A. cf. solaris / French Polynesia	7.6956	41.84	49.9875	34.5165	31.6562	28497113			1	1	0
Raiatea-3	PRJDB10499	SAMD00249481	DRR251086	Illumina NovaSeq 6000	Raiatea	A. cf. solaris / French Polynesia	5.9642	42.58	50.245	28.6167	25.5291	23178370			1	1	0
Raiatea-4	PRJDB10499	SAMD00249482	DRR251087	Illumina NovaSeq 6000	Raiatea	A. cf. solaris / French Polynesia	6.9289	42.14	49.9873	32.3718	29.5368	26357763			1	1	0
Raiatea-5	PRJDB10499	SAMD00249483	DRR251088	Illumina NovaSeq 6000	Raiatea	A. cf. solaris / French Polynesia	18.2328	42.27	50.5738	89.1737	79.8733	71211603			1	1	0
Raiatea-6	PRJDB10499	SAMD00249484	DRR251089	Illumina NovaSeq 6000	Raiatea	A. cf. solaris / French Polynesia	7.1344	42.16	50.1728	33.2573	29.9636	27384170			1	1	0
Raiatea-7	PRJDB10499	SAMD00249485	DRR251090	Illumina NovaSeq 6000	Raiatea	A. cf. solaris / French Polynesia	4.7284	42.23	49.8499	22.9161	20.6259	18663644			1	1	0
Raiatea-8	PRJDB10499	SAMD00249486	DRR251091	Illumina NovaSeq 6000	Raiatea	A. cf. solaris / French Polynesia	6.4034	42.62	50.3853	31.6539	29.3283	27052347			1	1	0
Raiatea-9	PRJDB10499	SAMD00249487	DRR251092	Illumina NovaSeq 6000	Raiatea	A. cf. solaris / French Polynesia	5.4825	42.22	49.9832	25.4255	23.2725	21173879			1	1	0
Tahiti-S1	PRJDB10499	SAMD00249488	DRR251093	Illumina NovaSeq 6000	Tahiti	A. cf. solaris / French Polynesia	5.8668	42.51	50.1368	28.5495	26.2773	24212495			1	1	0
Tahiti-S2	PRJDB10499	SAMD00249489	DRR251094	Illumina NovaSeq 6000	Tahiti	A. cf. solaris / French Polynesia	5.1406	42.98	50.2777	24.9892	22.7255	20626323			1	1	0
Tahiti-S3	PRJDB10499	SAMD00249490	DRR251095	Illumina NovaSeq 6000	Tahiti	A. cf. solaris / French Polynesia	4.231	42.66	49.6439	20.4383	18.717	17234705			1	1	0
Tahiti-S4	PRJDB10499	SAMD00249491	DRR251096	Illumina NovaSeq 6000	Tahiti	A. cf. solaris / French Polynesia	5.7173	42.44	50.4127	27.2162	24.9278	23011695			1	1	0
Tahiti-S5	PRJDB10499	SAMD00249492	DRR251097	Illumina NovaSeq 6000	Tahiti	A. cf. solaris / French Polynesia	4.7665	43.39	50.0176	25.2338	22.7936	20296119			1	1	0
Tahiti-S6	PRJDB10499	SAMD00249493	DRR251098	Illumina NovaSeq 6000	Tahiti	A. cf. solaris / French Polynesia	5.4803	42.07	50.2973	25.7241	23.2194	21255328			1	1	0
Tahiti-S7	PRJDB10499	SAMD00249494	DRR251099	Illumina NovaSeq 6000	Tahiti	A. cf. solaris / French Polynesia	14.4142	42.77	50.8566	74.2464	68.421	62884769			1	1	0
Tahiti-S8	PRJDB10499	SAMD00249495	DRR251100	Illumina NovaSeq 6000	Tahiti	A. cf. solaris / French Polynesia	5.4625	43.04	50.5022	27.7071	24.9186	22621864			1	1	0
Tahiti-V1	PRJDB10499	SAMD00249496	DRR251101	Illumina NovaSeq 6000	Tahiti	A. cf. solaris / French Polynesia	10.8767	42.33	50.3535	50.3949	45.9144	42243541			1	1	0
Tahiti-V2	PRJDB10499	SAMD00249497	DRR251102	Illumina NovaSeq 6000	Tahiti	A. cf. solaris / French Polynesia	6.2036	43.12	50.2937	31.1357	28.5618	25538867			1	1	0
Tahiti-V3	PRJDB10499	SAMD00249498	DRR251103	Illumina NovaSeq 6000	Tahiti	A. cf. solaris / French Polynesia	5.79	42.51	49.9731	25.4692	23.2536	21379693			1	1	0
Tahiti-V4	PRJDB10499	SAMD00249499	DRR251104	Illumina NovaSeq 6000	Tahiti	A. cf. solaris / French Polynesia	4.717	42.56	50.2756	22.9914	21.1291	19508101			1	1	0
Tahiti-V5	PRJDB10499	SAMD00249500	DRR251105	Illumina NovaSeq 6000	Tahiti	A. cf. solaris / French Polynesia	4.3113	42.53	50.2332	20.9526	19.1338	17241723			1	1	0
Tahiti-V6	PRJDB10499	SAMD00249501	DRR251106	Illumina NovaSeq 6000	Tahiti	A. cf. solaris / French Polynesia	5.2039	43.08	49.9572	24.5698	22.7309	20809534			1	1	0
Tahiti-V7	PRJDB10499	SAMD00249502	DRR251107	Illumina NovaSeq 6000	Tahiti	A. cf. solaris / French Polynesia	19.4778	42.42	50.6625	91.4748	83.673	77288211			1	1	0
Vanuatu-1	PRJDB10499	SAMD00249503	DRR251108	Illumina HiSeq 4000	Vanuatu	A. cf. solaris / West Pacific	7.5159	42.18	49.9865	36.4811	29.2403	26540241			1	1	0
Vanuatu-10	PRJDB10499	SAMD00249504	DRR251109	Illumina HiSeq 4000	Vanuatu	A. cf. solaris / West Pacific	0.1037	50.54	38.8752	3.66694	609.686	456261	removed		0	0	0
Vanuatu-11	PRJDB10499	SAMD00249505	DRR251110	Illumina HiSeq 4000	Vanuatu	A. cf. solaris / West Pacific	0.5915	55.5	46.0892	17.9692	3.6372	2797346	removed		0	0	0
Vanuatu-12	PRJDB10499	SAMD00249506	DRR251111	Illumina HiSeq 4000	Vanuatu	A. cf. solaris / West Pacific	1.2437	45.66	48.5545	10.0175	6.1016	5182578	removed		0	0	0
Vanuatu-13	PRJDB10499	SAMD00249507	DRR251112	Illumina HiSeq 4000	Vanuatu	A. cf. solaris / West Pacific	8.368	42.97	50.2614	50.1081	37.5509	33507121			1	1	0
Vanuatu-14	PRJDB10499	SAMD00249508	DRR251113	Illumina HiSeq 4000	Vanuatu	A. cf. solaris / West Pacific	0.1433	45.04	40.9481	1.9067	670.15	559706	removed		0	0	0
Vanuatu-15	PRJDB10499	SAMD00249509	DRR251114	Illumina HiSeq 4000	Vanuatu	A. cf. solaris / West Pacific	5.4092	42.31	50.2248	32.1997	26.4612	24306324			1	1	0
Vanuatu-16	PRJDB10499	SAMD00249510	DRR251115	Illumina HiSeq 4000	Vanuatu	A. cf. solaris / West Pacific	8.6438	43.17	50.8362	53.4704	42.4531	38059132			1	1	0
Vanuatu-17	PRJDB10499	SAMD00249511	DRR251116	Illumina HiSeq 4000	Vanuatu	A. cf. solaris / West Pacific	5.0531	42.28	51.1471	40.5698	27.1819	24423999			1	1	0
Vanuatu-18	PRJDB10499	SAMD00249512	DRR251117	Illumina HiSeq 4000	Vanuatu	A. cf. solaris / West Pacific	2.0151	43.11	49.3807	24.4078	9.34279	8133249	removed		0	0	0
Vanuatu-19	PRJDB10499	SAMD00249513	DRR251118	Illumina HiSeq 4000	Vanuatu	A. cf. solaris / West Pacific	6.3631	42.81	50.2888	41.1118	29.7733	26349732			1	1	0
Vanuatu-2	PRJDB10499	SAMD00249514	DRR251119	Illumina HiSeq 4000	Vanuatu	A. cf. solaris / West Pacific	0.3652	43.92	45.4216	3.14368	1.62818	1387871	removed		0	0	0
Vanuatu-20	PRJDB10499	SAMD00249515	DRR251120	Illumina HiSeq 4000	Vanuatu	A. cf. solaris / West Pacific	1.7003	42.39	49.1956	8.76586	7.0626	6280444	removed		0	0	0
Vanuatu-21	PRJDB10499	SAMD00249516	DRR251121	Illumina HiSeq 4000	Vanuatu	A. cf. solaris / West Pacific	9.9254	42	50.0784	49.3401	40.0791	36172842			1	1	0
Vanuatu-22	PRJDB10499	SAMD00249517	DRR251122	Illumina HiSeq 4000	Vanuatu	A. cf. solaris / West Pacific	2.0195	42.38	49.4063	10.0394	8.14573	7139491	removed		0	0	0
Vanuatu-23	PRJDB10499	SAMD00249518	DRR251123	Illumina HiSeq 4000	Vanuatu	A. cf. solaris / West Pacific	7.6441	42.47	50.1442	39.0724	32.0281	28516083			1	1	0
Vanuatu-24	PRJDB10499	SAMD00249519	DRR251124	Illumina HiSeq 4000	Vanuatu	A. cf. solaris / West Pacific	0.8495	42.32	49.0395	10.1616	4.61984	4072154	removed		0	0	0
Vanuatu-25	PRJDB10499	SAMD00249520	DRR251125	Illumina HiSeq 4000	Vanuatu	A. cf. solaris / West Pacific	6.3937	42.18	49.8185	35.8815	27.0909	23818891			1	1	0
Vanuatu-26	PRJDB10499	SAMD00249521	DRR251126	Illumina HiSeq 4000	Vanuatu	A. cf. solaris / West Pacific	17.9998	42.1	49.8598	82.111	69.3271	23818891			1	1	0
Vanuatu-27	PRJDB10499	SAMD00249522	DRR251127	Illumina HiSeq 4000	Vanuatu	A. cf. solaris / West Pacific	0.1699	42.53	42.6125	4.8223	797.314	708995	removed		0	0	0
Vanuatu-28	PRJDB10499	SAMD00249523	DRR251128	Illumina HiSeq 4000	Vanuatu	A. cf. solaris / West Pacific	7.1939	42.62	49.9673	39.5862	30.7925	27999840			1	1	0
Vanuatu-29	PRJDB10499	SAMD00249524	DRR251129	Illumina HiSeq 4000	Vanuatu	A. cf. solaris / West Pacific	13.7481	42.35	50.2826	70.3397	58.4172	52423168			1	1	0
Vanuatu-3	PRJDB10499	SAMD00249525	DRR251130	Illumina HiSeq 4000	Vanuatu	A. cf. solaris / West Pacific	0.5727	50.4	46.6881	7.79491	3.05718	2337439	removed		0	0	0
Vanuatu-30	PRJDB10499	SAMD00249526	DRR251131	Illumina HiSeq 4000	Vanuatu	A. cf. solaris / West Pacific	11.9462	41.99	50.4481	61.1997	51.8795	48152560			1	1	0
Vanuatu-31	PRJDB10499	SAMD00249527	DRR251132	Illumina HiSeq 4000	Vanuatu	A. cf. solaris / West Pacific	8.3442	42.13	50.1205	40.6614	33.2119	29989980			1	1	0
Vanuatu-4	PRJDB10499	SAMD00249528	DRR251133	Illumina HiSeq 4000	Vanuatu	A. cf. solaris / West Pacific	0.1228	48.09	38.4911	1.64107	620.512	491758	removed		0	0	0
Vanuatu-5	PRJDB10499	SAMD00249529	DRR251134	Illumina HiSeq 4000	Vanuatu	A. cf. solaris / West Pacific	4.6847	42.54	50.6697	28.6353	23.3333	20951302			1	1	0
Vanuatu-6	PRJDB10499	SAMD00249530	DRR251135	Illumina HiSeq 4000	Vanuatu	A. cf. solaris / West Pacific	0.3603	43.27	46.299	11.3173	2.01905	1813426	removed		0	0	0
Vanuatu-7	PRJDB10499	SAMD00249531	DRR251136	Illumina HiSeq 4000	Vanuatu	A. cf. solaris / West Pacific	2.3281	43.76	50.5436	18.5468	11.6793	10392723	removed		0	0	0
Vanuatu-8	PRJDB10499	SAMD00249532	DRR251137	Illumina HiSeq 4000	Vanuatu	A. cf. solaris / West Pacific	6.4087	42.88	51.4225	53.0714	37.6813	34099925			1	1	0
Vanuatu-9	PRJDB10499	SAMD00249533	DRR251138	Illumina HiSeq 4000	Vanuatu	A. cf. solaris / West Pacific	0.4491	44.88	46.6203	8.08394	2.37647	2047950	removed		0	0	0
Vietnam-1	PRJDB10499	SAMD00249534	DRR251139	Illumina HiSeq 4000	Vietnam	A. cf. solaris / West Pacific	4.1163	41.2	50.253	18.1468	16.1184	14818757			1	1	0
Vietnam-10	PRJDB10499	SAMD00249535	DRR251140	Illumina HiSeq 4000	Vietnam	A. cf. solaris / West Pacific	2.3959	41.34	50.2449	11.5584	10.088	9151743	low, but included (>2X)		1	1	0
Vietnam-2	PRJDB10499	SAMD00249536	DRR251141	Illumina HiSeq 4000	Vietnam	A. cf. solaris / West Pacific	3.7766	41.46	50.3068	17.3892	15.5846	14370965	low, but included (>2X)		1	1	0
Vietnam-3	PRJDB10499	SAMD00249537	DRR251142	Illumina HiSeq 4000	Vietnam	A. cf. solaris / West Pacific	5.398	40.88	49.9816	23.0547	20.425	18718418			1	1	0
Vietnam-4	PRJDB10499	SAMD00249538	DRR251143	Illumina HiSeq 4000	Vietnam	A. cf. solaris / West Pacific	3.9348	41.47	50.6241	18.9299	17.1386	15770810	low, but included (>2X)		1	1	0
Vietnam-5	PRJDB10499	SAMD00249539	DRR251144	Illumina HiSeq 4000	Vietnam	A. cf. solaris / West Pacific	2.8304	41	49.7785	12.6596	11.3591	10486657	low, but included (>2X)		1	1	0
Vietnam-6	PRJDB10499	SAMD00249540	DRR251145	Illumina HiSeq 4000	Vietnam	A. cf. solaris / West Pacific	7.1206	41.35	50.5189	32.4304	28.3088	26035351			1	1	0
Vietnam-7	PRJDB10499	SAMD00249541	DRR251146	Illumina HiSeq 4000	Vietnam	A. cf. solaris / West Pacific	4.378	41.97	50.964	21.9283	19.201	17523821			1	1	0
Vietnam-8	PRJDB10499	SAMD00249542	DRR251147	Illumina HiSeq 4000	Vietnam	A. cf. solaris / West Pacific	7.3231	41.27	50.3644	35.2563	30.7889	28554138			1	1	0
Vietnam-9	PRJDB10499	SAMD00249543	DRR251148	Illumina HiSeq 4000	Vietnam	A. cf. solaris / West Pacific	3.4465	41.33	50.0866	15.4378	13.5768	12401784	low, but included (>2X)		1	1	0
Phuket02	PRJDB9937	SAMD00229335	DRR235987	Illumina HiSeq 2500	Phuket	A. planci	19.1546	43.27	46.5	65.5554	64.8692	57216613			0	1	1
Phuket03	PRJDB9937	SAMD00229336	DRR235988	Illumina HiSeq 2500	Phuket	A. planci	19.878	41.74	47.11	67.1016	66.5653	59093479			0	1	0
RedSea01	PRJDB9937	SAMD00229342	DRR235994	Illumina HiSeq 2500	Red Sea	A. benziei	19.7768	41.38	46.77	65.9332	65.3237	58969851			0	1	0
RedSea02	PRJDB9937	SAMD00229343	DRR235995	Illumina HiSeq 2500	Red Sea	A. benziei	19.2101	41.21	47	65.1615	64.632	57244305			0	1	1
A. brevispinus	PRJNA548418	SAMN12026965	SRR9276461	Illumina HiSeq 2500	Australia	A. brevispinus	2.1835	43.18	2.43	54.2764	44.9545	9223622			0	0	1
															198	204	8
