# Supplementary material for: Genomic analyses support locally derived crown-of-thorns seastar outbreaks in the Pacific
Source: BMC Biol. 2025 Aug 6;23:244. doi: 10.1186/s12915-025-02350-4 (PMC12330192; doi:10.1186/s12915-025-02350-4)
Supplement: Supplementary file 2 — Additional file2: Table S2. [file 12915_2025_2350_MOESM2_ESM.xlsx]

## Sheet: Sheet1
Sample	FREEMIX	Removed due to contamination
Fiji-7	0.167191	removed
Fiji-6	0.135036	removed
Fiji-4	0.134953	removed
Fiji-5	0.12489	removed
Kagoshima-T4	0.0972594	removed
Okinawa-M11	0.0797727	removed
Okinawa-M16	0.0519958	removed
Kagoshima-A4	0.0447726	removed
Okinawa-H9	0.0394759	removed
Okinawa-H6	0.0233609
Marshall-1	0.0227827
Pohnpei-8	0.0210798
Okinawa-M18	0.0194152
Okinawa-H2	0.0191265
BoraBora-T6	0.0188829
Philippine-1	0.0188054
Kagoshima-A2	0.0180512
Philippine-4	0.0178875
Vanuatu-29	0.0173759
Australia-S3	0.0167319
BoraBora-H5	0.0166786
Vanuatu-31	0.0162753
Australia-S5	0.0157639
Tahiti-V6	0.0157441
Australia-C7	0.0149264
Pohnpei-5	0.0147716
Australia-S2	0.0145425
Australia-C1	0.0143174
Tahiti-S8	0.0142065
Australia-C10	0.0141604
Vanuatu-23	0.014052
Kagoshima-T5	0.0137472
Kagoshima-A5	0.0136996
Vanuatu-21	0.0135282
BoraBora-T5	0.0135033
Fiji-8	0.0133284
Okinawa-H7	0.0132392
Moorea-3	0.0132283
Vanuatu-16	0.0131922
Vanuatu-5	0.0131831
Philippine-3	0.0130386
Marshall-3	0.0127833
Marshall-2	0.0127831
Pohnpei-4	0.0127509
Kagoshima-A3	0.0126967
Australia-S1	0.0126574
Australia-S6	0.0124996
Vanuatu-1	0.0123989
Okinawa-M14	0.0123696
Pohnpei-1	0.0122559
Kagoshima-S4	0.0122349
Okinawa-H1	0.0122245
Okinawa-S1	0.01218
Raiatea-4	0.0121475
Vanuatu-25	0.0121168
Tahiti-V5	0.0120759
Australia-S9	0.0119986
Moorea-2	0.0118569
Australia-C2	0.0118342
Fiji-2	0.0117027
Okinawa-S2	0.0116948
Kagoshima-A1	0.0116149
Tahiti-V4	0.0115904
Marshall-6	0.0115898
Kagoshima-S8	0.0114542
Vanuatu-30	0.011443
Vanuatu-13	0.0114091
Pohnpei-9	0.0112364
Tahiti-S7	0.0111808
BoraBora-T2	0.011122
Pohnpei-2	0.0111148
Kagoshima-S10	0.0110711
BoraBora-H2	0.0110704
Vanuatu-8	0.0110167
Kagoshima-S9	0.0110135
BoraBora-H6	0.0109637
Okinawa-M1	0.0108462
Okinawa-H8	0.0108418
Vanuatu-15	0.0108031
Pohnpei-3	0.010784
Okinawa-M17	0.0107747
Kagoshima-S11	0.0106875
Kagoshima-T6	0.0106064
Australia-C9	0.0105609
Okinawa-M12	0.0104852
Australia-S10	0.0103965
Moorea-4	0.0103808
Okinawa-M10	0.0102925
Australia-C6	0.010241
Okinawa-H11	0.0101763
Okinawa-T1	0.00999563
Kagoshima-S5	0.00999523
Australia-S4	0.0099946
Kagoshima-T9	0.00995138
Marshall-5	0.00990292
Kagoshima-S14	0.00981201
Okinawa-H3	0.00979643
Kagoshima-S3	0.00978099
Okinawa-M8	0.00964152
Marshall-7	0.00961161
Okinawa-H12	0.00960383
Okinawa-M2	0.00958621
Australia-S8	0.00958149
Okinawa-H10	0.00948577
Okinawa-S3	0.00948097
Okinawa-H17	0.00943627
Okinawa-M15	0.00942532
Kagoshima-S13	0.00929092
Moorea-H7	0.00925132
Vanuatu-17	0.009181
Kagoshima-S6	0.00914948
BoraBora-H3	0.00898907
Okinawa-M3	0.00897185
Kagoshima-T10	0.00893438
Okinawa-M7	0.00893287
Tahiti-S3	0.0089169
Okinawa-M5	0.00885751
Kagoshima-T3	0.00883801
Kagoshima-T2	0.00883193
Kagoshima-S7	0.0087975
Vanuatu-19	0.00876515
Australia-C3	0.00872536
Kagoshima-S2	0.00868674
Vanuatu-28	0.0086667
Kagoshima-S12	0.00864345
Okinawa-H14	0.00863421
Okinawa-M13	0.00858844
Vanuatu-26	0.00853074
Moorea-H9	0.00848123
Tahiti-V3	0.00847795
Okinawa-M9	0.00831619
Okinawa-S6	0.00829873
Raiatea-5	0.00828517
Okinawa-T2	0.0082642
Australia-C4	0.0082241
Okinawa-K3	0.0081051
Pohnpei-6	0.00807338
Okinawa-H15	0.00801932
Kagoshima-T8	0.00799973
BoraBora-T1	0.00796588
Tahiti-V7	0.00791492
BoraBora-H1	0.00781154
Okinawa-T3	0.00777595
BoraBora-H7	0.00771162
BoraBora-T3	0.00771022
Okinawa-H5	0.00766549
Okinawa-H13	0.00765733
Pohnpei-7	0.00764641
Australia-S7	0.00757386
PapuaNG-7	0.00743315
Tahiti-S5	0.0074279
Moorea-1	0.00740677
Okinawa-M4	0.00724915
Okinawa-H16	0.00722035
Okinawa-K1	0.00710688
Marshall-8	0.00701164
Moorea-H3	0.00679204
Kagoshima-T1	0.00663156
Okinawa-S4	0.00662927
Moorea-H8	0.00653747
Fiji-3	0.00650807
Okinawa-M6	0.00646162
Australia-C5	0.00631249
Moorea-H1	0.0060373
Moorea-H6	0.00588755
Moorea-H5	0.00563156
Fiji-10	0.00539481
Vietnam-6	0.00516034
Raiatea-3	0.00494942
Tahiti-S1	0.00490889
Tahiti-S2	0.00485606
Moorea-H2	0.0047267
BoraBora-H4	0.00470363
Tahiti-V2	0.00460571
Moorea-H4	0.00453599
Tahiti-V1	0.00412361
Raiatea-8	0.00409047
BoraBora-T4	0.00401608
Raiatea-2	0.00399532
Tahiti-S4	0.00385455
Tahiti-S6	0.00379342
Kagoshima-T7	0.00370851
Raiatea-7	0.0036299
Raiatea-9	0.00335172
PapuaNG-1	0.00334835
Raiatea-6	0.0030669
Hawaii-9	0.00298925
Vietnam-3	0.00296798
PapuaNG-2	0.00289584
Hawaii-4	0.00272063
Vietnam-2	0.00212358
Hawaii-7	0.0013213
Vietnam-8	0.00118657
Hawaii-8	0.0011407
Vietnam-7	0.000546763
Vietnam-9	0.000348855
Vietnam-4	0.000310107
Philippine-2	0.00020683
Vietnam-1	0.000182665
Vietnam-5	0.000136247
PapuaNG-9	1.42961e-06
Hawaii-6	3.30013e-07
Hawaii-1	2.26532e-07
Hawaii-2	1.89989e-07
Vietnam-10	1.8543e-07
Hawaii-3	1.28609e-07
Hawaii-5	8.60803e-08
